# Supplementary material for: Medical Needs and Therapeutic Options for Melanoma Patients Resistant to Anti-PD-1-Directed Immune Checkpoint Inhibition
Source: Cancers (Basel). 2023 Jun 30;15(13):3448. doi: 10.3390/cancers15133448 (PMC10341224; doi:10.3390/cancers15133448)
Supplement: Supplementary file 1 [file cancers-15-03448-s001.zip]

Archive with 1 entries (1 files):
- cancers-2446945-supplementary.pdf
